# Supplementary material for: Infections in primary sclerosing cholangitis and inflammatory bowel disease: a systematic review and meta-analysis
Source: J Can Assoc Gastroenterol. 2025 Sep 3;8(5):163–78. doi: 10.1093/jcag/gwaf023 (PMC12551746; doi:10.1093/jcag/gwaf023)
Supplement: gwaf023_Supplemetary_Data [file gwaf023_supplemetary_data.zip]

Archive with 4 entries (4 files):
- ICMJE Forms.pdf
- PRISMA Checklist.docx
- Supplementary Tables (no markup).docx
- Supplementary Tables (with markup in red).docx
